# Supplementary material for: The Role of Caregiver’s Feeding Pattern in the Association between Parents’ and Children’s Healthy Eating Behavior: Study in Taichung, Taiwan
Source: Children (Basel). 2021 May 8;8(5):369. doi: 10.3390/children8050369 (PMC8151811; doi:10.3390/children8050369)
Supplement: Supplementary file 1 [file children-08-00369-s001.zip]

Archive with 1 entries (1 files):
- children-1177312-supplementary.pdf
